# Supplementary material for: Investigating the Impact of Mechanical Properties and Cell-Collagen Interaction on NIH3T3 Function: A Comparative Study on Different Substrates and Culture Environments
Source: Gels. 2023 Nov 22;9(12):922. doi: 10.3390/gels9120922 (PMC10742811; doi:10.3390/gels9120922)
Supplement: Supplementary file 1 [file gels-09-00922-s001.zip]

Archive with 1 entries (1 files):
- gels-2717083-supplementary.pdf
